# Supplementary material for: Mapping endemic freshwater fish richness to identify high‐priority areas for conservation: An ecoregion approach
Source: Ecol Evol. 2024 Feb 16;14(2):e10970. doi: 10.1002/ece3.10970 (PMC10870328; doi:10.1002/ece3.10970)
Supplement: Supplementary file 1 — Appendix S1. [file ECE3-14-e10970-s001.csv]

Longitude	Latitude	Acanthobrama persidis	Acanthobrama urmianus	Alburnoides damghani	Alburnoides idignensis	Alburnoides maki	Alburnoides nicolausi	Alburnoides petrubarescui	Alburnoides qati	Alburnoides samiii	Alburnoides tabarestanensis	Alburnus doriae	Alburnus ulanus	Aphanius furcatus	Aphanius gionis	Aphanius isfahanensis	Aphanius shirini	Aphanius vladykovi	Barbus karunensis	Barbus miliaris	Capoeta aculeata	Capoeta alborzensis	Capoeta amisensis	Capoeta buhsei	Capoeta coadi	Capoeta ferdowsii	Capoeta gracilis	Capoeta mandica	Capoeta pyragyi	Capoeta saadii	Capoeta shajariani	Carasobarbus sublimus	Chondrostoma esmaeilii	Chondrostoma orientale	Cobitis avicene	Cobitis faridpaki	Cobitis linea	Cyprinion tenuiradius	Eidinemacheilus smithi	Esmaeilius darabensis	Garra gymnothorax	Garra lorestanensi	Garra meymehensis	Garra mondica	Garra nudiventris	Garra persica	Garra roseae	Garra tashanensis	Garra tiam
44.24986213	39.56652726
44.66652688	39.56652726
45.83193543	39.56652726
47.16652687	39.56652726
47.58319353	39.56652726
47.99986198	39.56652726
48.41652686	39.56652726
44.24986213	39.14986594
44.66652688	39.14986594
45.83193543	39.14986594
45.49986285	39.14986594
46.74986235	39.14986594
47.16652687	39.14986594
47.58319353	39.14986594
47.99986198	39.14986594
48.41652686	39.14986594
44.24986213	38.73319393
44.66652688	38.73319393
45.83193543	38.73319393
45.49986285	38.73319393
45.91652687	38.73319393
46.33319354	38.73319393
46.74986235	38.73319393
47.16652687	38.73319393
47.58319353	38.73319393
47.99986198	38.73319393
48.41652686	38.73319393
44.24986213	38.31652726
44.66652688	38.31652726
45.83193543	38.31652726												1
45.49986285	38.31652726												1
45.91652687	38.31652726												1
46.33319354	38.31652726
46.74986235	38.31652726
47.16652687	38.31652726
47.58319353	38.31652726
47.99986198	38.31652726
48.41652686	38.31652726
48.83319353	38.31652726
55.91652683	38.31652726
56.3331935	38.31652726
56.74986163	38.31652726
57.16652683	38.31652726
44.24986213	37.89986599
44.66652688	37.89986599		1
45.83193543	37.89986599		1										1
45.49986285	37.89986599												1
45.91652687	37.89986599												1
46.33319354	37.89986599												1
46.74986235	37.89986599
47.16652687	37.89986599
47.58319353	37.89986599
47.99986198	37.89986599
48.41652686	37.89986599
48.83319353	37.89986599									1
54.66652684	37.89986599
55.83193534	37.89986599
55.49986168	37.89986599
55.91652683	37.89986599
56.3331935	37.89986599
56.74986163	37.89986599
57.16652683	37.89986599
57.58319349	37.89986599
57.99986158	37.89986599
58.41652682	37.89986599
44.66652688	37.48319393
45.83193543	37.48319393		1					1					1
45.49986285	37.48319393		1										1
45.91652687	37.48319393												1
46.33319354	37.48319393												1
46.74986235	37.48319393
47.16652687	37.48319393
47.58319353	37.48319393
47.99986198	37.48319393									1
48.41652686	37.48319393
48.83319353	37.48319393									1
49.24986193	37.48319393
49.66652686	37.48319393
5.831935234	37.48319393
53.83319358	37.48319393
54.24986173	37.48319393
54.66652684	37.48319393
55.83193534	37.48319393
55.49986168	37.48319393
55.91652683	37.48319393										1																									1
56.3331935	37.48319393
56.74986163	37.48319393
57.16652683	37.48319393
57.58319349	37.48319393
57.99986158	37.48319393
58.41652682	37.48319393
58.83319349	37.48319393
59.24986153	37.48319393
44.66652688	37.66527269
45.83193543	37.66527269		1										1
45.49986285	37.66527269		1										1
45.91652687	37.66527269												1
46.33319354	37.66527269		1										1
46.74986235	37.66527269												1
47.16652687	37.66527269
47.58319353	37.66527269									1
47.99986198	37.66527269									1
48.41652686	37.66527269									1
48.83319353	37.66527269									1
49.24986193	37.66527269									1
49.66652686	37.66527269									1
5.831935234	37.66527269									1
5.499861884	37.66527269
5.916526853	37.66527269
53.41652684	37.66527269
53.83319358	37.66527269
54.24986173	37.66527269
54.66652684	37.66527269
55.83193534	37.66527269
55.49986168	37.66527269										1																									1
55.91652683	37.66527269										1																									1
56.3331935	37.66527269
56.74986163	37.66527269
57.16652683	37.66527269
57.58319349	37.66527269
57.99986158	37.66527269
58.41652682	37.66527269
58.83319349	37.66527269
59.24986153	37.66527269
59.66652682	37.66527269
6.831934833	37.66527269
44.66652688	36.64986644
45.83193543	36.64986644												1
45.49986285	36.64986644		1										1
45.91652687	36.64986644		1										1
46.33319354	36.64986644		1										1
46.74986235	36.64986644		1
47.16652687	36.64986644
47.58319353	36.64986644
47.99986198	36.64986644
48.41652686	36.64986644									1
48.83319353	36.64986644									1
49.24986193	36.64986644
49.66652686	36.64986644									1
5.831935234	36.64986644									1
5.499861884	36.64986644									1
5.916526853	36.64986644									1	1																									1
51.33319352	36.64986644
51.74986183	36.64986644
52.16652685	36.64986644
52.58319351	36.64986644
52.99986178	36.64986644										1																									1
53.41652684	36.64986644										1																									1
53.83319358	36.64986644																																			1
54.24986173	36.64986644																																			1
54.66652684	36.64986644
55.83193534	36.64986644										1																									1
55.49986168	36.64986644										1
55.91652683	36.64986644
56.3331935	36.64986644
56.74986163	36.64986644
57.16652683	36.64986644
57.58319349	36.64986644
57.99986158	36.64986644
58.41652682	36.64986644
58.83319349	36.64986644
59.24986153	36.64986644
59.66652682	36.64986644
6.831934833	36.64986644
6.499861483	36.64986644
6.916526813	36.64986644
61.33319348	36.64986644
45.83193543	36.23319394
45.49986285	36.23319394												1
45.91652687	36.23319394												1
46.33319354	36.23319394		1										1
46.74986235	36.23319394		1										1
47.16652687	36.23319394
47.58319353	36.23319394
47.99986198	36.23319394
48.41652686	36.23319394
48.83319353	36.23319394
49.24986193	36.23319394																							1
49.66652686	36.23319394									1
5.831935234	36.23319394									1
5.499861884	36.23319394									1
5.916526853	36.23319394									1	1
51.33319352	36.23319394										1									1				1
51.74986183	36.23319394										1									1				1												1
52.16652685	36.23319394										1																									1
52.58319351	36.23319394										1																									1
52.99986178	36.23319394										1																									1
53.41652684	36.23319394										1																									1
53.83319358	36.23319394										1
54.24986173	36.23319394			1							1																									1
54.66652684	36.23319394			1
55.83193534	36.23319394
55.49986168	36.23319394
55.91652683	36.23319394
56.3331935	36.23319394
56.74986163	36.23319394
57.16652683	36.23319394
57.58319349	36.23319394
57.99986158	36.23319394
58.41652682	36.23319394
58.83319349	36.23319394
59.24986153	36.23319394
59.66652682	36.23319394
6.831934833	36.23319394
6.499861483	36.23319394
6.916526813	36.23319394
61.33319348	36.23319394
45.49986285	35.81652727
45.91652687	35.81652727												1
46.33319354	35.81652727		1										1
46.74986235	35.81652727		1
47.16652687	35.81652727
47.58319353	35.81652727
47.99986198	35.81652727
48.41652686	35.81652727
48.83319353	35.81652727
49.24986193	35.81652727
49.66652686	35.81652727					1																1		1
5.831935234	35.81652727					1																1		1
5.499861884	35.81652727					1														1		1		1
5.916526853	35.81652727					1														1		1		1												1
51.33319352	35.81652727					1					1									1		1		1												1
51.74986183	35.81652727					1						1								1		1		1
52.16652685	35.81652727					1					1									1		1		1
52.58319351	35.81652727					1					1									1		1		1
52.99986178	35.81652727					1														1		1		1
53.41652684	35.81652727																			1				1
53.83319358	35.81652727			1
54.24986173	35.81652727
54.66652684	35.81652727
55.83193534	35.81652727
55.49986168	35.81652727
55.91652683	35.81652727
56.3331935	35.81652727
56.74986163	35.81652727
57.16652683	35.81652727
57.58319349	35.81652727
57.99986158	35.81652727
58.41652682	35.81652727
58.83319349	35.81652727
59.24986153	35.81652727
59.66652682	35.81652727
6.831934833	35.81652727
6.499861483	35.81652727
6.916526813	35.81652727
61.33319348	35.81652727
45.91652687	35.39986694
46.33319354	35.39986694
46.74986235	35.39986694
47.16652687	35.39986694
47.58319353	35.39986694
47.99986198	35.39986694
48.41652686	35.39986694
48.83319353	35.39986694
49.24986193	35.39986694
49.66652686	35.39986694					1														1		1		1
5.831935234	35.39986694					1														1		1		1
5.499861884	35.39986694					1														1		1		1
5.916526853	35.39986694
51.33319352	35.39986694
51.74986183	35.39986694											1
52.16652685	35.39986694					1														1		1		1
52.58319351	35.39986694					1														1		1		1
52.99986178	35.39986694
53.41652684	35.39986694
53.83319358	35.39986694
54.24986173	35.39986694
54.66652684	35.39986694
55.83193534	35.39986694
55.49986168	35.39986694
55.91652683	35.39986694
56.3331935	35.39986694
56.74986163	35.39986694
57.16652683	35.39986694
57.58319349	35.39986694
57.99986158	35.39986694
58.41652682	35.39986694
58.83319349	35.39986694
59.24986153	35.39986694
59.66652682	35.39986694
6.831934833	35.39986694
6.499861483	35.39986694
6.916526813	35.39986694
61.33319348	35.39986694
45.49986285	34.98319394
45.91652687	34.98319394
46.33319354	34.98319394
46.74986235	34.98319394																				1										1				1
47.16652687	34.98319394
47.58319353	34.98319394
47.99986198	34.98319394
48.41652686	34.98319394
48.83319353	34.98319394
49.24986193	34.98319394											1												1
49.66652686	34.98319394					1						1								1		1		1
5.831935234	34.98319394					1						1								1		1		1
5.499861884	34.98319394
5.916526853	34.98319394
51.33319352	34.98319394
51.74986183	34.98319394
52.16652685	34.98319394
52.58319351	34.98319394
52.99986178	34.98319394
53.41652684	34.98319394
53.83319358	34.98319394
54.24986173	34.98319394
54.66652684	34.98319394
55.83193534	34.98319394
55.49986168	34.98319394
55.91652683	34.98319394
56.3331935	34.98319394
56.74986163	34.98319394
57.16652683	34.98319394
57.58319349	34.98319394
57.99986158	34.98319394
58.41652682	34.98319394
58.83319349	34.98319394
59.24986153	34.98319394
59.66652682	34.98319394
6.831934833	34.98319394
6.499861483	34.98319394
6.916526813	34.98319394
61.33319348	34.98319394
45.49986285	34.56652728
45.91652687	34.56652728
46.33319354	34.56652728
46.74986235	34.56652728																				1										1		1		1
47.16652687	34.56652728				1																1										1				1
47.58319353	34.56652728				1																														1
47.99986198	34.56652728				1																														1
48.41652686	34.56652728											1												1
48.83319353	34.56652728
49.24986193	34.56652728					1						1								1		1		1
49.66652686	34.56652728					1						1								1		1		1
5.831935234	34.56652728					1						1								1		1		1
5.499861884	34.56652728
5.916526853	34.56652728
51.33319352	34.56652728
51.74986183	34.56652728
52.16652685	34.56652728
52.58319351	34.56652728
52.99986178	34.56652728
53.41652684	34.56652728
53.83319358	34.56652728
54.24986173	34.56652728
54.66652684	34.56652728
55.83193534	34.56652728
55.49986168	34.56652728
55.91652683	34.56652728
56.3331935	34.56652728
56.74986163	34.56652728
57.16652683	34.56652728
57.58319349	34.56652728
57.99986158	34.56652728
58.41652682	34.56652728
58.83319349	34.56652728
59.24986153	34.56652728
59.66652682	34.56652728
6.831934833	34.56652728
6.499861483	34.56652728
6.916526813	34.56652728
45.49986285	34.14986614
45.91652687	34.14986614
46.33319354	34.14986614
46.74986235	34.14986614																				1										1				1
47.16652687	34.14986614				1																1										1				1
47.58319353	34.14986614				1		1														1										1				1
47.99986198	34.14986614				1																1										1				1
48.41652686	34.14986614
48.83319353	34.14986614											1												1
49.24986193	34.14986614					1						1										1		1
49.66652686	34.14986614					1						1								1		1		1
5.831935234	34.14986614					1						1								1		1		1
5.499861884	34.14986614											1								1		1		1
5.916526853	34.14986614
51.33319352	34.14986614
51.74986183	34.14986614
52.16652685	34.14986614
52.58319351	34.14986614
52.99986178	34.14986614
53.41652684	34.14986614
53.83319358	34.14986614
54.24986173	34.14986614
54.66652684	34.14986614
55.83193534	34.14986614
55.49986168	34.14986614
55.91652683	34.14986614
56.3331935	34.14986614
56.74986163	34.14986614
57.16652683	34.14986614
57.58319349	34.14986614
57.99986158	34.14986614
58.41652682	34.14986614
58.83319349	34.14986614
59.24986153	34.14986614
59.66652682	34.14986614
6.831934833	34.14986614
6.499861483	34.14986614
6.916526813	34.14986614
45.49986285	33.73319395
45.91652687	33.73319395
46.33319354	33.73319395																				1										1
46.74986235	33.73319395																				1										1
47.16652687	33.73319395				1																1										1
47.58319353	33.73319395				1																1										1
47.99986198	33.73319395				1																1										1
48.41652686	33.73319395				1																1										1				1
48.83319353	33.73319395				1							1									1								1		1
49.24986193	33.73319395					1						1										1		1
49.66652686	33.73319395											1								1		1		1
5.831935234	33.73319395											1								1		1		1
5.499861884	33.73319395											1								1		1		1
5.916526853	33.73319395																			1		1		1
51.33319352	33.73319395
51.74986183	33.73319395
52.16652685	33.73319395
52.58319351	33.73319395
52.99986178	33.73319395
53.41652684	33.73319395
53.83319358	33.73319395
54.24986173	33.73319395
54.66652684	33.73319395
55.83193534	33.73319395
55.49986168	33.73319395
55.91652683	33.73319395
56.3331935	33.73319395
56.74986163	33.73319395
57.16652683	33.73319395
57.58319349	33.73319395
57.99986158	33.73319395
58.41652682	33.73319395
58.83319349	33.73319395
59.24986153	33.73319395
59.66652682	33.73319395
6.831934833	33.73319395
6.499861483	33.73319395
6.916526813	33.73319395
45.91652687	33.31652728
46.33319354	33.31652728
46.74986235	33.31652728																				1										1
47.16652687	33.31652728																				1										1											1
47.58319353	33.31652728																				1										1
47.99986198	33.31652728				1																1										1
48.41652686	33.31652728				1																1								1		1								1		1
48.83319353	33.31652728				1																1								1		1										1
49.24986193	33.31652728				1							1									1								1
49.66652686	33.31652728				1							1										1		1
5.831935234	33.31652728											1								1		1		1
5.499861884	33.31652728											1								1		1		1
5.916526853	33.31652728											1
51.33319352	33.31652728											1
51.74986183	33.31652728
52.16652685	33.31652728
52.58319351	33.31652728
52.99986178	33.31652728
53.41652684	33.31652728
53.83319358	33.31652728
54.24986173	33.31652728
54.66652684	33.31652728
55.83193534	33.31652728
55.49986168	33.31652728
55.91652683	33.31652728
56.3331935	33.31652728
56.74986163	33.31652728
57.16652683	33.31652728
57.58319349	33.31652728
57.99986158	33.31652728
58.41652682	33.31652728
58.83319349	33.31652728
59.24986153	33.31652728
59.66652682	33.31652728
6.831934833	33.31652728
6.499861483	33.31652728
6.916526813	33.31652728
45.91652687	32.89986619
46.33319354	32.89986619
46.74986235	32.89986619																				1
47.16652687	32.89986619																				1										1												1
47.58319353	32.89986619																				1										1
47.99986198	32.89986619																				1										1										1
48.41652686	32.89986619																				1								1		1										1	1
48.83319353	32.89986619																				1								1		1								1		1	1
49.24986193	32.89986619				1																1								1										1		1
49.66652686	32.89986619				1							1									1				1				1												1
5.831935234	32.89986619
5.499861884	32.89986619
5.916526853	32.89986619											1													1
51.33319352	32.89986619											1													1
51.74986183	32.89986619											1
52.16652685	32.89986619
52.58319351	32.89986619
52.99986178	32.89986619
53.41652684	32.89986619
53.83319358	32.89986619
54.24986173	32.89986619
54.66652684	32.89986619
55.83193534	32.89986619
55.49986168	32.89986619
55.91652683	32.89986619
56.3331935	32.89986619
56.74986163	32.89986619
57.16652683	32.89986619
57.58319349	32.89986619
57.99986158	32.89986619
58.41652682	32.89986619
58.83319349	32.89986619																																												1
59.24986153	32.89986619																																												1
59.66652682	32.89986619
6.831934833	32.89986619
6.499861483	32.89986619
46.74986235	32.48319395
47.16652687	32.48319395																				1
47.58319353	32.48319395																				1										1												1
47.99986198	32.48319395																				1										1										1		1
48.41652686	32.48319395																				1								1		1										1
48.83319353	32.48319395																				1				1				1												1
49.24986193	32.48319395																				1				1				1												1
49.66652686	32.48319395				1														1		1				1				1												1
5.831935234	32.48319395				1							1									1				1
5.499861884	32.48319395
5.916526853	32.48319395											1							1		1				1		1
51.33319352	32.48319395											1													1
51.74986183	32.48319395											1													1
52.16652685	32.48319395
52.58319351	32.48319395
52.99986178	32.48319395
53.41652684	32.48319395
53.83319358	32.48319395
54.24986173	32.48319395
54.66652684	32.48319395
55.83193534	32.48319395
55.49986168	32.48319395
55.91652683	32.48319395
56.3331935	32.48319395
56.74986163	32.48319395
57.16652683	32.48319395
57.58319349	32.48319395
57.99986158	32.48319395
58.41652682	32.48319395
58.83319349	32.48319395																																												1
59.24986153	32.48319395																																												1
59.66652682	32.48319395
6.831934833	32.48319395																																												1
6.499861483	32.48319395
6.916526813	32.48319395
47.58319353	32.66527289																				1
47.99986198	32.66527289																				1																				1
48.41652686	32.66527289																				1								1												1
48.83319353	32.66527289																								1				1
49.24986193	32.66527289																				1				1				1												1								1
49.66652686	32.66527289																				1				1																1
5.831935234	32.66527289																		1		1				1																1
5.499861884	32.66527289											1									1				1
5.916526853	32.66527289											1						1	1		1				1		1														1
51.33319352	32.66527289											1									1				1		1
51.74986183	32.66527289											1													1
52.16652685	32.66527289
52.58319351	32.66527289
52.99986178	32.66527289															1
53.41652684	32.66527289
53.83319358	32.66527289
54.24986173	32.66527289
54.66652684	32.66527289
55.83193534	32.66527289
55.49986168	32.66527289
55.91652683	32.66527289
56.3331935	32.66527289
56.74986163	32.66527289
57.16652683	32.66527289
57.58319349	32.66527289
57.99986158	32.66527289
58.41652682	32.66527289
58.83319349	32.66527289																																												1
59.24986153	32.66527289																																												1
59.66652682	32.66527289																																												1
6.831934833	32.66527289																																												1
6.499861483	32.66527289
6.916526813	32.66527289
47.58319353	31.64986624
47.99986198	31.64986624																				1
48.41652686	31.64986624																				1				1				1												1
48.83319353	31.64986624
49.24986193	31.64986624
49.66652686	31.64986624																				1				1																1
5.831935234	31.64986624																		1		1				1																1
5.499861884	31.64986624																		1		1				1																1
5.916526853	31.64986624											1							1		1				1																1
51.33319352	31.64986624											1									1				1
51.74986183	31.64986624																				1				1
52.16652685	31.64986624
52.58319351	31.64986624
52.99986178	31.64986624
53.41652684	31.64986624
53.83319358	31.64986624
54.24986173	31.64986624
54.66652684	31.64986624
55.83193534	31.64986624
55.49986168	31.64986624
55.91652683	31.64986624
56.3331935	31.64986624
56.74986163	31.64986624
57.16652683	31.64986624
57.58319349	31.64986624
57.99986158	31.64986624
58.41652682	31.64986624
58.83319349	31.64986624
59.24986153	31.64986624																																												1
59.66652682	31.64986624																																												1
6.831934833	31.64986624																																												1
6.499861483	31.64986624
6.916526813	31.64986624
61.33319348	31.64986624
47.58319353	31.23319396
47.99986198	31.23319396																				1										1
48.41652686	31.23319396																				1				1				1
48.83319353	31.23319396
49.24986193	31.23319396
49.66652686	31.23319396
5.831935234	31.23319396																				1				1							1									1							1
5.499861884	31.23319396																		1		1				1																1							1
5.916526853	31.23319396																		1		1				1																1
51.33319352	31.23319396																		1		1				1																1
51.74986183	31.23319396																1								1
52.16652685	31.23319396																1
52.58319351	31.23319396
52.99986178	31.23319396
53.41652684	31.23319396
53.83319358	31.23319396
54.24986173	31.23319396
54.66652684	31.23319396
55.83193534	31.23319396
55.49986168	31.23319396
55.91652683	31.23319396
56.3331935	31.23319396
56.74986163	31.23319396
57.16652683	31.23319396
57.58319349	31.23319396
57.99986158	31.23319396
58.41652682	31.23319396
58.83319349	31.23319396
59.24986153	31.23319396
59.66652682	31.23319396																																												1
6.831934833	31.23319396																																												1
6.499861483	31.23319396
6.916526813	31.23319396
61.33319348	31.23319396
61.74986143	31.23319396
47.58319353	3.816527294
47.99986198	3.816527294
48.41652686	3.816527294																				1				1				1
48.83319353	3.816527294																												1
49.24986193	3.816527294
49.66652686	3.816527294
5.831935234	3.816527294																				1				1																1							1
5.499861884	3.816527294																				1				1	1															1							1
5.916526853	3.816527294																		1		1				1																1
51.33319352	3.816527294																		1		1				1																1
51.74986183	3.816527294																1								1					1
52.16652685	3.816527294																1
52.58319351	3.816527294																				1									1
52.99986178	3.816527294
53.41652684	3.816527294
53.83319358	3.816527294
54.24986173	3.816527294
54.66652684	3.816527294
55.83193534	3.816527294
55.49986168	3.816527294
55.91652683	3.816527294
56.3331935	3.816527294
56.74986163	3.816527294
57.16652683	3.816527294
57.58319349	3.816527294
57.99986158	3.816527294
58.41652682	3.816527294
58.83319349	3.816527294
59.24986153	3.816527294
59.66652682	3.816527294
6.831934833	3.816527294																																												1
6.499861483	3.816527294
6.916526813	3.816527294
61.33319348	3.816527294
61.74986143	3.816527294
47.99986198	3.399866292
48.41652686	3.399866292																												1
48.83319353	3.399866292
49.24986193	3.399866292
49.66652686	3.399866292
5.831935234	3.399866292																									1																						1
5.499861884	3.399866292																				1					1
5.916526853	3.399866292																				1				1	1															1
51.33319352	3.399866292																		1		1				1	1				1											1
51.74986183	3.399866292																		1		1				1					1											1
52.16652685	3.399866292	1																			1									1				1
52.58319351	3.399866292	1																			1									1				1
52.99986178	3.399866292
53.41652684	3.399866292	1							1																					1
53.83319358	3.399866292
54.24986173	3.399866292
54.66652684	3.399866292
55.83193534	3.399866292
55.49986168	3.399866292
55.91652683	3.399866292
56.3331935	3.399866292
56.74986163	3.399866292
57.16652683	3.399866292
57.58319349	3.399866292
57.99986158	3.399866292
58.41652682	3.399866292
58.83319349	3.399866292
59.24986153	3.399866292
59.66652682	3.399866292
6.831934833	3.399866292
6.499861483	3.399866292
6.916526813	3.399866292
61.33319348	3.399866292
61.74986143	3.399866292
48.41652686	29.98319396
48.83319353	29.98319396
49.24986193	29.98319396
49.66652686	29.98319396
5.831935234	29.98319396
5.499861884	29.98319396																									1
5.916526853	29.98319396																				1					1		1		1
51.33319352	29.98319396																				1					1		1		1
51.74986183	29.98319396																				1									1
52.16652685	29.98319396	1																			1									1				1
52.58319351	29.98319396	1																			1									1				1			1
52.99986178	29.98319396	1																			1									1
53.41652684	29.98319396	1							1												1									1
53.83319358	29.98319396	1																												1
54.24986173	29.98319396
54.66652684	29.98319396
55.83193534	29.98319396
55.49986168	29.98319396
55.91652683	29.98319396
56.3331935	29.98319396
56.74986163	29.98319396
57.16652683	29.98319396
57.58319349	29.98319396																													1
57.99986158	29.98319396
58.41652682	29.98319396
58.83319349	29.98319396
59.24986153	29.98319396
59.66652682	29.98319396
6.831934833	29.98319396																																												1
6.499861483	29.98319396
6.916526813	29.98319396
61.33319348	29.98319396
5.499861884	29.5665273																																					1
5.916526853	29.5665273																											1		1
51.33319352	29.5665273																											1		1								1
51.74986183	29.5665273																											1		1
52.16652685	29.5665273	1																			1									1
52.58319351	29.5665273	1																			1									1
52.99986178	29.5665273	1																			1									1
53.41652684	29.5665273	1																												1
53.83319358	29.5665273	1																												1
54.24986173	29.5665273																													1
54.66652684	29.5665273
55.83193534	29.5665273
55.49986168	29.5665273
55.91652683	29.5665273
56.3331935	29.5665273
56.74986163	29.5665273
57.16652683	29.5665273
57.58319349	29.5665273
57.99986158	29.5665273
58.41652682	29.5665273
58.83319349	29.5665273
59.24986153	29.5665273
59.66652682	29.5665273
6.831934833	29.5665273																																												1
6.499861483	29.5665273
6.916526813	29.5665273
61.33319348	29.5665273
5.831935234	29.14986634
5.499861884	29.14986634
5.916526853	29.14986634																											1		1								1
51.33319352	29.14986634																											1		1								1
51.74986183	29.14986634																											1		1								1
52.16652685	29.14986634																											1		1
52.58319351	29.14986634	1																												1
52.99986178	29.14986634	1																												1
53.41652684	29.14986634	1																												1
53.83319358	29.14986634	1																												1
54.24986173	29.14986634	1																												1										1
54.66652684	29.14986634																													1										1
55.83193534	29.14986634																													1
55.49986168	29.14986634
55.91652683	29.14986634
56.3331935	29.14986634
56.74986163	29.14986634
57.16652683	29.14986634
57.58319349	29.14986634
57.99986158	29.14986634
58.41652682	29.14986634
58.83319349	29.14986634
59.24986153	29.14986634
59.66652682	29.14986634
6.831934833	29.14986634
6.499861483	29.14986634
6.916526813	29.14986634
61.33319348	29.14986634
61.74986143	29.14986634
5.916526853	28.73319397																											1										1
51.33319352	28.73319397																											1		1
51.74986183	28.73319397																											1		1
52.16652685	28.73319397																											1		1														1
52.58319351	28.73319397																											1		1
52.99986178	28.73319397																											1		1
53.41652684	28.73319397																											1		1
53.83319358	28.73319397																													1
54.24986173	28.73319397																													1										1
54.66652684	28.73319397																													1										1
55.83193534	28.73319397																													1
55.49986168	28.73319397																													1
55.91652683	28.73319397
56.3331935	28.73319397
56.74986163	28.73319397
57.16652683	28.73319397
57.58319349	28.73319397
57.99986158	28.73319397
58.41652682	28.73319397
58.83319349	28.73319397
59.24986153	28.73319397
59.66652682	28.73319397
6.831934833	28.73319397
6.499861483	28.73319397
6.916526813	28.73319397
61.33319348	28.73319397
61.74986143	28.73319397
62.16652688	28.73319397
5.916526853	28.31652734
51.33319352	28.31652734																											1		1
51.74986183	28.31652734																													1
52.16652685	28.31652734																													1
52.58319351	28.31652734																											1		1														1
52.99986178	28.31652734																											1		1														1
53.41652684	28.31652734																											1		1
53.83319358	28.31652734																													1
54.24986173	28.31652734																													1										1
54.66652684	28.31652734																													1										1
55.83193534	28.31652734																													1
55.49986168	28.31652734																													1
55.91652683	28.31652734																													1
56.3331935	28.31652734																													1
56.74986163	28.31652734
57.16652683	28.31652734
57.58319349	28.31652734																																													1
57.99986158	28.31652734
58.41652682	28.31652734
58.83319349	28.31652734
59.24986153	28.31652734
59.66652682	28.31652734
6.831934833	28.31652734
6.499861483	28.31652734
6.916526813	28.31652734
61.33319348	28.31652734
61.74986143	28.31652734
62.16652688	28.31652734
62.58319347	28.31652734
51.33319352	27.8998664
51.74986183	27.8998664																													1
52.16652685	27.8998664																													1
52.58319351	27.8998664																											1		1														1
52.99986178	27.8998664																											1		1														1
53.41652684	27.8998664																											1		1
53.83319358	27.8998664																													1
54.24986173	27.8998664																													1
54.66652684	27.8998664																													1
55.83193534	27.8998664																													1																1
55.49986168	27.8998664																													1																1
55.91652683	27.8998664																													1
56.3331935	27.8998664														1															1
56.74986163	27.8998664																													1
57.16652683	27.8998664																						1							1																1
57.58319349	27.8998664																						1							1																1
57.99986158	27.8998664																																													1
58.41652682	27.8998664
58.83319349	27.8998664
59.24986153	27.8998664																																													1
59.66652682	27.8998664
6.831934833	27.8998664
6.499861483	27.8998664
6.916526813	27.8998664
61.33319348	27.8998664
61.74986143	27.8998664
62.16652688	27.8998664
62.58319347	27.8998664
62.99986138	27.8998664
52.16652685	27.48319397
52.58319351	27.48319397
52.99986178	27.48319397																																											1
53.41652684	27.48319397																													1
53.83319358	27.48319397																													1
54.24986173	27.48319397																													1
54.66652684	27.48319397																													1																1
55.83193534	27.48319397																													1																1
55.49986168	27.48319397																													1																1
55.91652683	27.48319397														1															1																1
56.3331935	27.48319397													1	1								1							1																1
56.74986163	27.48319397													1	1								1							1																1
57.16652683	27.48319397																						1							1																1
57.58319349	27.48319397																						1							1																1
57.99986158	27.48319397																																													1
58.41652682	27.48319397
58.83319349	27.48319397
59.24986153	27.48319397
59.66652682	27.48319397
6.831934833	27.48319397
6.499861483	27.48319397																																													1
6.916526813	27.48319397																																													1
61.33319348	27.48319397
61.74986143	27.48319397
62.16652688	27.48319397
62.58319347	27.48319397
62.99986138	27.48319397
52.58319351	27.66527397
52.99986178	27.66527397
53.41652684	27.66527397
53.83319358	27.66527397
54.24986173	27.66527397																																													1
54.66652684	27.66527397																																													1
55.83193534	27.66527397																																													1
55.49986168	27.66527397																																													1
55.91652683	27.66527397
56.3331935	27.66527397
56.74986163	27.66527397																																													1
57.16652683	27.66527397																																													1
57.58319349	27.66527397																						1							1																1
57.99986158	27.66527397																																													1
58.41652682	27.66527397
58.83319349	27.66527397
59.24986153	27.66527397
59.66652682	27.66527397
6.831934833	27.66527397
6.499861483	27.66527397
6.916526813	27.66527397																																													1
61.33319348	27.66527397
61.74986143	27.66527397
62.16652688	27.66527397
62.58319347	27.66527397
62.99986138	27.66527397
63.41652683	27.66527397
52.99986178	26.64986645
53.41652684	26.64986645
53.83319358	26.64986645
54.24986173	26.64986645
54.66652684	26.64986645
55.83193534	26.64986645
55.49986168	26.64986645
55.91652683	26.64986645
56.3331935	26.64986645
57.16652683	26.64986645																																													1
57.58319349	26.64986645																																													1
57.99986158	26.64986645																																													1
58.41652682	26.64986645																																													1
58.83319349	26.64986645
59.24986153	26.64986645
59.66652682	26.64986645																																														1
6.831934833	26.64986645																																													1	1
6.499861483	26.64986645																																													1
6.916526813	26.64986645																																													1
61.33319348	26.64986645
61.74986143	26.64986645
62.16652688	26.64986645
62.58319347	26.64986645
62.99986138	26.64986645
63.41652683	26.64986645
54.24986173	26.23319398
54.66652684	26.23319398
55.83193534	26.23319398
55.49986168	26.23319398
57.16652683	26.23319398
57.58319349	26.23319398
57.99986158	26.23319398
58.41652682	26.23319398
58.83319349	26.23319398
59.24986153	26.23319398
59.66652682	26.23319398																																														1
6.831934833	26.23319398																																														1
6.499861483	26.23319398
6.916526813	26.23319398
61.33319348	26.23319398
61.74986143	26.23319398
62.16652688	26.23319398
54.66652684	25.81652731
55.83193534	25.81652731
57.16652683	25.81652731
57.58319349	25.81652731
57.99986158	25.81652731
58.41652682	25.81652731
58.83319349	25.81652731
59.24986153	25.81652731
59.66652682	25.81652731
6.831934833	25.81652731
6.499861483	25.81652731
6.916526813	25.81652731
61.33319348	25.81652731
61.74986143	25.81652731
57.99986158	25.39986649
58.41652682	25.39986649
58.83319349	25.39986649
59.24986153	25.39986649
59.66652682	25.39986649
6.831934833	25.39986649
6.499861483	25.39986649
6.916526813	25.39986649
61.33319348	25.39986649
61.74986143	25.39986649
6.916526813	24.98319398
61.33319348	24.98319398
61.74986143	24.98319398
[truncated: 31 more columns]
